# Supplementary material for: Coronary Artery Bypass Grafting Versus Percutaneous Coronary Intervention for Left Main Coronary Artery Disease—Long-Term Outcomes
Source: J Clin Med. 2025 Aug 14;14(16):5747. doi: 10.3390/jcm14165747 (PMC12387798; doi:10.3390/jcm14165747)
Supplement: Supplementary file 1 [file jcm-14-05747-s001.zip]

Archive with 1 entries (1 files):
- jcm-3740529-supplementary.pdf
